# Supplementary material for: In Vitro Cytotoxic Effect of Aqueous Extracts from Leaves and Rhizomes of the Seagrass Posidonia oceanica (L.) Delile on HepG2 Liver Cancer Cells: Focus on Autophagy and Apoptosis
Source: Biology (Basel). 2023 Apr 18;12(4):616. doi: 10.3390/biology12040616 (PMC10135731; doi:10.3390/biology12040616)
Supplement: Supplementary file 1 [file biology-12-00616-s001.zip]

Archive with 1 entries (1 files):
- biology-2303112-supplementary.pdf
